# Supplementary material for: FAS-Based Cell Depletion Facilitates the Selective Isolation of Mouse Induced Pluripotent Stem Cells
Source: PLoS One. 2014 Jul 16;9(7):e102171. doi: 10.1371/journal.pone.0102171 (PMC4100888; doi:10.1371/journal.pone.0102171)
Supplement: Table S1 — Marker expression frequencies as detected in the antibody screening experiment. Altogether 170 antibodies were screened. Given are details on antibody vendors and staining conditions. The frequencies of positive cells among CF1-MEFs, HM1-ESCs and LV1-7b-iPSCs (in percent) are listed for each individual replicate. n.a. = not available. (XLS) [file pone.0102171.s004.xls]

## Sheet: Warlich et al. suppl. table 1
CD	synonyms	manufacturer	catalog	conjugate	titer	staining	secondary	CF1 (MEF)						HM1 (ESC)				LV1-7b (iPSC)
			number			conditions	antibody	replicate 1	replicate 2	replicate 3	replicate 4	replicate 5		replicate 1	replicate 2	replicate 3		replicate 1	replicate 2	replicate 3
1d	CD1.1/1.2, Ly-38	Biolegend	123507	FITC	1:200	10min at 4°C	-	4	n.a.	n.a.	n.a.	n.a.		1.52	n.a.	n.a.		n.a.	n.a.	n.a.
3	CD3 antigen	Biolegend/Biozol	BLD-100202	pur	1:400	10min at 4°C	garatAlexa488	3.06	5.86	n.a.	n.a.	2.75		n.a.	n.a.	0.93		n.a.	n.a.	n.a.
3e	T3e	Miltenyi Biotec	130-092-977	APC	1:11	10min at 4°C	-	4.38	7.28	4.16	2.97	n.a.		8.67	13.94	n.a.		8.73	6.8	n.a.
4	Ly-4, L3T4	Miltenyi Biotec	130-091-611	APC	1:11	10min at 4°C	-	52.78	2.89	1.68	1.19	n.a.		3.78	2.26	n.a.		6.16	3.72	n.a.
5	Ly-1	eBioscience	17-0051-81	APC	1:500	10min at 4°C	-	3.56	5.19	5.99	5.24	n.a.		2.34	3.4	n.a.		4.93	2.54	n.a.
8	CD8 antigen	-	in-house conjugated research product	Vioblue	1:40	10min at 4°C	-	1.27	1.66	n.a.	1.24	n.a.		4.21	4.35	n.a.		n.a.	1.16	n.a.
8a	Ly-2	Miltenyi Biotec	130-091-606	APC	1:11	10min at 4°C	-	1.21	5.73	2.88	2.4	n.a.		1.51	8.67	n.a.		5.64	3.65	n.a.
9	p24	eBioscience	11-0091	FITC	1:200	10min at 4°C	-	98.52	n.a.	n.a.	n.a.	n.a.		99.86	n.a.	n.a.		n.a.	n.a.	n.a.
9	p24	Santa Cruz	sc-13541	PE	1:5	10min at 4°C	-	99.25	97.2	93.79	94.09	n.a.		99.15	98.57	n.a.		96.33	98.6	n.a.
11a	integrin alphaL, Ly-15, Itgal	BD	557455	biotin	1:20	10min at 4°C	anti-biotin-APC	3.3	8.47	n.a.	4.77	n.a.		1.82	2.67	n.a.		n.a.	4.5	n.a.
11b	Mac-1, integrin alphaM, Itgam, CR3	Miltenyi Biotec	130-091-241	APC	1:11	10min at 4°C	-	1.95	4.09	2.39	2.03	n.a.		0.86	1.33	n.a.		1.28	0.74	n.a.
11c	p150, integrin alphaX, Itgax, CR4	Miltenyi Biotec	130-091-844	APC	1:11	10min at 4°C	-	2.12	2.44	2.07	1.77	n.a.		0.71	1.03	n.a.		1.11	0.72	n.a.
13	Aminopeptidase N, Lap1	BD	558745	PE	1:20	10min at 4°C	-	76.59	75.75	79.73	76.98	n.a.		57.72	61.98	n.a.		45.37	50.38	n.a.
14	LPS-R, Mo2	BD	553740	PE	1:20	10min at 4°C	-	2.67	8.52	5.26	7.02	n.a.		5.42	8.87	n.a.		3.91	3.34	n.a.
18	Integrin beta2, Itgb2	BD	557439	biotin	1:20	10min at 4°C	anti-biotin-APC	2.48	6.6	n.a.	2.96	n.a.		2.17	2.15	n.a.		n.a.	7.53	n.a.
19	B4	Miltenyi Biotec	130-092-039	APC	1:11	10min at 4°C	-	1.84	5.02	1.93	1.86	n.a.		0.84	1.05	n.a.		1.51	0.91	n.a.
16/32	FcγRII	Miltenyi Biotec	130-092-573	APC	1:11	10min at 4°C	-	2.31	4.26	4.07	2.74	n.a.		0.82	6.05	n.a.		53.65	38.89	n.a.
21/35		BD	558658	APC	1:200	10min at 4°C	-	2.07	4.29	2.23	0.95	n.a.		1	2.04	n.a.		1.13	0.77	n.a.
22	Lyb-8, Siglec-2	Biozol	1175-09	PE	1:200	10min at 4°C	-	2.27	2.54	1.74	0.97	n.a.		1.84	2.49	n.a.		1.28	1.2	n.a.
23	FcepsilonRII, Ly-42, Fcer1a	BD	553139	PE	1:200	10min at 4°C	-	1.08	1.28	0.87	1.27	n.a.		1.76	2.6	n.a.		1.64	1.39	n.a.
24	signal transducer CD24-like	eBioscience	12-0241	PE	1:200	10min at 4°C	-	34.3	45.07	45.05	52.58	n.a.		5.35	13.87	n.a.		4.93	6.83	n.a.
25	Ly-43, p55, IL2Ralpha	Miltenyi Biotec	130-093-734	APC	1:11	10min at 4°C	-	2.6	4.06	1.99	1.26	n.a.		1.94	2.31	n.a.		3.01	2.16	n.a.
26	DPP4, THAM	BD	559652	FITC	1:20	10min at 4°C	-	0	n.a.	n.a.	n.a.	n.a.		22.18	n.a.	n.a.		n.a.	n.a.	n.a.
28	Tp44	Miltenyi Biotec	130-093-181	biotin	1:11	10min at 4°C	anti-biotin-APC	1.85	3.11	n.a.	2.8	n.a.		1	1.99	n.a.		n.a.	1.51	n.a.
30	TNSFS8	BD	553824	biotin	1:20	10min at 4°C	anti-biotin-APC	2.58	4	n.a.	1.67	n.a.		9.9	6.06	n.a.		n.a.	16.46	n.a.
31	PECAM1	-	in-house conjugated research product	PE	1:11	10min at 4°C	-	1	2.25	1.7	2.11	n.a.		20.97	18.26	n.a.		9.74	13.96	n.a.
34	Mucosialin	eBioscience	13-0341	biotin	1:50	10min at 4°C	anti-biotin-APC	20.51	27.6	n.a.	35.02	n.a.		43.85	41.18	n.a.		n.a.	21.13	n.a.
38	Cd38-rs1, T10	Biolegend	102703	biotin	1:20	10min at 4°C	anti-biotin-APC	87.06	89.35	n.a.	85.06	n.a.		99.76	99.23	n.a.		n.a.	99.28	n.a.
40	gp39 receptor, Tnfrsf5	Miltenyi Biotec	130-092-847	APC	1:11	10min at 4°C	-	12.1	5.66	6.36	4.79	n.a.		3.56	4.88	n.a.		1.31	0.94	n.a.
43	Leukosialin, Ly-48, Spn, sialophorin	Miltenyi Biotec	130-091-581	APC	1:11	10min at 4°C	-	1.96	3.96	2.63	1.43	n.a.		0.9	1.02	n.a.		1.14	0.65	n.a.
44	Pgp-1, Ly-24, HERMES	eBioscience	17-0441-18	APC	1:333	10min at 4°C	-	99	97.38	92.01	93.77	n.a.		2.9	6.35	n.a.		8.94	6.03	n.a.
45	LCA, Ly-5, Ptprc	Miltenyi Biotec	130-091-811	APC	1:11	10min at 4°C	-	3.06	5.17	3.78	2.47	n.a.		1.95	2.11	n.a.		3.04	2.03	n.a.
45R	B220	Miltenyi Biotec	130-091-843	APC	1:11	10min at 4°C	-	3.16	7.83	3.8	3.04	n.a.		6.77	11.23	n.a.		4.53	3.35	n.a.
45RB		SouthernBiotech	1675-09	PE	1:100	10min at 4°C	-	2.31	3.79	2.07	1.83	n.a.		6.13	7.83	n.a.		2.58	1.7	n.a.
48	BCM1	eBioscience	13-0481-82	biotin	1:120	10min at 4°C	anti-biotin-APC	3.45	3.45	n.a.	1.94	n.a.		0.91	1.49	n.a.		n.a.	2.24	n.a.
49b	VLA-2, Integrin alpha2, Itga2	Miltenyi Biotec	130-091-813	APC	1:11	10min at 4°C	-	48.56	41.34	52.24	56.54	n.a.		1.54	13.3	n.a.		4.52	5.38	n.a.
49e	VLA-5, Integrin alpha5, Itga5	BD	557447	PE	1:20	10min at 4°C	-	66.94	80.41	80.63	75.74	n.a.		35.23	38.2	n.a.		25.04	29.74	n.a.
49f	VLA-6, Integrin alpha6, Itga6	BD	555736	PE	1:5	10min at 4°C	-	81.28	79.53	85.45	85.4	n.a.		99.7	99.74	n.a.		99.48	99.33	n.a.
54	ICAM1	BD	553251	biotin	1:20	10min at 4°C	anti-biotin-APC	97.85	96.93	n.a.	96.58	n.a.		99.96	99.83	n.a.		n.a.	99.85	n.a.
55	Decay Accelerating Factor	BD	558037	PE	1:20	10min at 4°C	-	50.39	53.81	62.87	53.83	n.a.		63.11	70.57	n.a.		70.66	60.27	n.a.
61	GPIIIa, Integrin beta3, Itgb3	BD	553345	biotin	1:20	10min at 4°C	anti-biotin-APC	99.5	99.14	n.a.	98.93	n.a.		80	56.24	n.a.		n.a.	63.12	n.a.
62L	L-selectin, LECAM-1, sell	Miltenyi Biotec	130-091-805	APC	1:11	10min at 4°C	-	2.06	19.26	29.79	28.42	n.a.		1.12	90.71	n.a.		68.86	49.43	n.a.
62P	SELP	BD	553743	biotin	1:20	10min at 4°C	anti-biotin-APC	45.64	89.59	65.52	86.2	88.29		1.15	2.94	n.a.		n.a.	15.19	n.a.
64a/b	FCRGR1a, FCGR1b	BD	558455	PE	1:20	10min at 4°C	-	1.75	3.5	4.59	2.92	n.a.		6.92	8.99	n.a.		4.49	4.46	n.a.
66a	CEACAM1	eBioscience	12-0661-80	PE	1:333	10min at 4°C	-	5.21	4.89	4.32	1.85	n.a.		96.45	86.26	n.a.		36.49	29.1	n.a.
70	Ki-24, Tnfsf7	BD	555286	PE	1:20	10min at 4°C	-	1.2	3.53	2.55	3.1	n.a.		3.36	6.22	n.a.		3.1	2.73	n.a.
71	T9, Trfr	BD	557416	biotin	1:20	10min at 4°C	anti-biotin-APC	85.5	93.48	n.a.	93.88	n.a.		99.87	99.8	n.a.		n.a.	99.76	n.a.
72a,b,d		BD	550966	FITC	1:20	10min at 4°C	-	1.3	n.a.	n.a.	n.a.	n.a.		2.31	n.a.	n.a.		n.a.	n.a.	n.a.
73	Nt5e	BD	550741	PE	1:20	10min at 4°C	-	51.08	52.39	55.12	50.96	n.a.		38.3	53.08	n.a.		48.75	43.36	n.a.
73	Nt5e	BD	69498	PE	1:20	10min at 4°C	-	50.93	50.07	59.39	52.13	n.a.		33.16	54.25	n.a.		52.1	41.62	n.a.
74	Ii, Ia-invariant chain	BD	555317	Pur	1:20	10min at 4°C	garatAlexa488	10.28	19.05	n.a.	n.a.	20.45		n.a.	n.a.	8.06		n.a.	n.a.	n.a.
79b	Igb, B29	BD	555302	Pur	1:20	10min at 4°C	mahamFITC	0.98	1.14	n.a.	n.a.	n.a.		0.64	1.35	n.a.		n.a.	n.a.	n.a.
81	TAPA-1	Miltenyi Biotec	130-094-887	APC	1:11	10min at 4°C	-	100	99.44	93.38	92.86	n.a.		99.48	99.48	n.a.		99.61	99.54	n.a.
83		Biolegend/Biozol	121508	PE	1:50	10min at 4°C	-	1.8	4.83	3.34	3.97	n.a.		3.28	5.89	n.a.		2.04	1.72	n.a.
86	B70, B7-2, Ly-58	BD	553692	PE	1:20	10min at 4°C	-	1.69	4.94	2.57	2.62	n.a.		9.55	12.93	n.a.		4.66	3.64	n.a.
90.1	THY1 .1	Miltenyi Biotec	130-094-525	APC	1:11	10min at 4°C	-	93.42	90.63	92.32	92.75	n.a.		4.69	5.96	n.a.		9.76	5.44	n.a.
90.2	THY1 .2	Miltenyi Biotec	130-091-790	APC	1:11	10min at 4°C	-	31.74	26.87	26.5	22.06	n.a.		93.01	69.42	n.a.		42.4	46.37	n.a.
93	C1qRp	eBioscience	17-5892-81	APC	1:200	10min at 4°C	-	2.17	3.97	2.17	1.45	n.a.		1.32	2.44	n.a.		2.32	1.91	n.a.
94	KP43, klrd1	BD	550773	biotin	1:20	10min at 4°C	anti-biotin-APC	2.93	8.54	n.a.	4.45	n.a.		1.31	2.16	n.a.		n.a.	1.67	n.a.
95	FAS	BD	554256	biotin	1:50	10min at 4°C	anti-biotin-APC	99.08	97.05	n.a.	97.72	n.a.		19.46	18.77	n.a.		n.a.	11.18	n.a.
102	ICAM-2, Ly-60	BD	557441	biotin	1:20	10min at 4°C	anti-biotin-APC	24.83	25.8	n.a.	27.63	n.a.		73.75	47.74	n.a.		n.a.	37.3	n.a.
103	HML-1, alphaIEL, alphaE integrin, Itgae	eBioscience	11-1031-82	FITC	1:20	10min at 4°C	-	2.38	n.a.	n.a.	n.a.	n.a.		3.31	n.a.	n.a.		n.a.	n.a.	n.a.
105	ENG	Miltenyi Biotec	130-092-930	APC	1:11	10min at 4°C	-	24.95	25.88	27.27	25.29	n.a.		92.17	93.18	n.a.		98.4	97.66	n.a.
106	VCAM-1	eBioscience	11-1061-85	FITC	1:20	10min at 4°C	-	67.36	n.a.	n.a.	n.a.	n.a.		1.73	n.a.	n.a.		n.a.	n.a.	n.a.
107a	LAMP-1	eBioscience	51-1071-80	APC	1:80	10min at 4°C	-	80.75	81.2	86.18	83.15	n.a.		99.51	99.1	n.a.		99.62	99.57	n.a.
115	M-CSF R	eBioscience	12-1152-83	PE	1:333	10min at 4°C	-	1.52	1.64	n.a.	2	n.a.		3.47	2.2	n.a.		n.a.	0.92	n.a.
117	C-KIT	Miltenyi Biotec	130-091-729	APC	1:11	10min at 4°C	-	4.21	7.34	4.71	3.37	n.a.		89.35	92.78	n.a.		69.13	56.54	n.a.
119	IFNgammaR, ifgr1, Ifngr	BD	558771	biotin	1:20	10min at 4°C	anti-biotin-APC	98.16	97.19	n.a.	95.38	n.a.		74.32	75.82	n.a.		n.a.	92.18	n.a.
122	IL-2Rbeta, p70	SouthernBiotech	1905-11	APC	1:100	10min at 4°C	-	1.4	4.37	2.25	1.75	n.a.		8.82	10.3	n.a.		18.33	10.24	n.a.
124	IL-4Ralpha	BD	552508	biotin	1:20	10min at 4°C	anti-biotin-APC	57.37	55.88	n.a.	65.21	n.a.		1.68	2.65	n.a.		n.a.	6.66	n.a.
125	IL-5Ralpha	BD	553390	PE	1:100	10min at 4°C	-	1.98	3.59	2.57	3.47	n.a.		2.94	4.54	n.a.		2.15	1.66	n.a.
126	IL-6Ralpha	BD	554462	PE	1:20	10min at 4°C	-	1.28	3.2	2.05	1.7	n.a.		2.71	4.46	n.a.		1.78	2.36	n.a.
127	IL-7Ralpha	Miltenyi Biotec	130-094-583	biotin	1:11	10min at 4°C	anti-biotin-APC	1.63	2.26	n.a.	1.79	n.a.		0.89	1.49	n.a.		n.a.	1.72	n.a.
131	IL-3R, AIC2B/A, common beta, Csf2rb1, Csf2rb2	BD	559920	PE	1:20	10min at 4°C	-	1.61	8.76	6.26	7.04	n.a.		7.4	11.34	n.a.		4.59	4.22	n.a.
132	IL-2R Common beta	BD	554470	biotin	1:20	10min at 4°C	anti-biotin-APC	18.89	12.06	n.a.	20.14	n.a.		3.95	2.72	n.a.		n.a.	9.59	n.a.
134	OX-40, Ly-70, Txgp1	Biolegend	119409	PE	1:100	10min at 4°C	-	1.23	3.64	1.65	1.59	n.a.		1.89	2.97	n.a.		1.6	1.51	n.a.
135	Flt3/Flk2, EMS-like tyr kinase 3	eBioscience	12-1351-82	PE	1:20	10min at 4°C	-	2.95	7.71	4.84	2.89	n.a.		11.72	38.48	n.a.		11.77	5.51	n.a.
137	4-1BB, Tnfrsf9	eBioscience	12-1371-83	PE	1:100	10min at 4°C	-	0.76	3.55	1.56	1.37	n.a.		1.96	2.54	n.a.		1.23	1.36	n.a.
138	syndecan-1, Sdc1	BD	553712	pur	1:50	10min at 4°C	garatAlexa488	14.21	7.33	n.a.	n.a.	7.46		n.a.	n.a.	2.52		n.a.	n.a.	n.a.
140a	PDGF receptor alpha	eBioscience	12-1401	PE	1:40	10min at 4°C	-	4.3	10.93	21.51	16.29	n.a.		3.07	6.75	n.a.		3.26	2.54	n.a.
140b	PDGF receptor beta	eBioscience	12-1402	PE	1:20	10min at 4°C	-	45.25	47.19	58.62	50.83	n.a.		4.81	11.84	n.a.		3.72	3.83	n.a.
146	MUC18, S-endo, mcom, LSEC	Miltenyi Biotec	130-092-025	biotin	1:11	10min at 4°C	anti-biotin-APC	89.92	78.99	n.a.	82.02	n.a.		99.73	98.67	n.a.		n.a.	99.17	n.a.
150	SLAM, IPO-3	Serotec	MCA2274XZ	pur	1:10	10min at 4°C	garatAlexa488	3.82	6.02	n.a.	n.a.	2.12		n.a.	n.a.	0.8		n.a.	n.a.	n.a.
152	CTLA-4, Ly-56	BD	553720	PE	1:20	10min at 4°C	-	1.58	4.41	2.86	3.26	n.a.		4.78	7.41	n.a.		3.24	3.4	n.a.
154	CD40L, gp39, Ly-62, Tnfsf5	Miltenyi Biotec	130-092-105	APC	1:11	10min at 4°C	-	2.13	2.65	1.95	1.19	n.a.		0.95	1.01	n.a.		1.35	0.87	n.a.
155	PVR	eBioscience	17-1551-80	APC	1:20	10min at 4°C	-	74.01	76.68	78.8	78.16	n.a.		97.42	95.21	n.a.		66.88	61.08	n.a.
162	PSGL-1, Slp1	BD	555306	PE	1:20	10min at 4°C	-	5.02	6.98	8.31	6.33	n.a.		8.43	12.9	n.a.		4.82	4.42	n.a.
164	MGC-24, A115, A24	Santa Cruz	sc-33124	pur	1:50	10min at 4°C	garabPE	6.34	3.66	n.a.	n.a.	n.a.		5.13	6.95	n.a.		n.a.	10.48	n.a.
166	ALCAM	eBioscience	45122655	PE	1:100	10min at 4°C	-	93.42	92.47	92.23	91.79	n.a.		5.11	6.99	n.a.		3.15	2.48	n.a.
178.1	Fas Ligand, CD95L,TNFSF6	BD	553853	biotin	1:20	10min at 4°C	anti-biotin-APC	19.49	12.94	n.a.	20.78	n.a.		5.29	3.05	n.a.		n.a.	7.49	n.a.
179b	Lambda 5	BD	551865	biotin	1:20	10min at 4°C	anti-biotin-APC	2.69	3.53	n.a.	2.53	n.a.		0.86	1.44	n.a.		n.a.	1.87	n.a.
180	RP105, Ly-78	BD	552129	biotin	1:20	10min at 4°C	anti-biotin-APC	2.02	4.18	n.a.	2.66	n.a.		1.27	1.91	n.a.		n.a.	2.93	n.a.
184	CXCR4	R&D Systems	FAB21651P	PE	1:10	10min at 4°C	-	2.48	1.97	3.98	3.15	n.a.		10.72	6.83	n.a.		3.86	3.82	n.a.
195	CCR5	BD	559922	biotin	1:20	10min at 4°C	anti-biotin-APC	3.42	5.51	n.a.	5.4	n.a.		1.21	2.31	n.a.		n.a.	2.76	n.a.
200	OX-2	Biolegend	123803	biotin	1:200	10min at 4°C	anti-biotin-APC	83.8	87.04	n.a.	83.97	n.a.		29.85	42.01	n.a.		n.a.	66.19	n.a.
201	EPCR	-	in-house conjugated research product	PE	1:11	10min at 4°C	-	93.76	2.37		1.28	89.69		34.91	2.17	30.35		n.a.	1.19	5.81
204	SCAVENGER RECEPTOR TYPE I/II	Serotec	MCA1322PET	PE	1:10	10min at 4°C	-	2.06	2.84	2.78	2.1	n.a.		2.59	3.91	n.a.		2.59	2.17	n.a.
205	DEC-205, Ly75	Miltenyi Biotec	130-092-285	APC	1:11	10min at 4°C	-	24.37	5.09	3.56	1.41	n.a.		93.14	0.97	n.a.		2.09	0.86	n.a.
206	macrophage mannose-R, Mrc1	Serotec	MCA2235PET	PE	1:10	10min at 4°C	-	1.4	4.56	3.37	3.59	n.a.		5.21	12.95	n.a.		2.86	2.4	n.a.
207	LANGERIN	Dendritics	DDX0370	biotin	1:500	10min at 4°C	anti-biotin-APC	1.85	3.28	n.a.	2.51	n.a.		1.47	2.21	n.a.		n.a.	3.39	n.a.
209	SIGN-R1	eBioscience	51-2093-80	APC	1:20	10min at 4°C	-	3.06	3.3	1.74	0.91	n.a.		12.61	0.9	n.a.		1	0.74	n.a.
210	IL-10R	BD	559914	PE	1:20	10min at 4°C	-	3.34	7.01	4.61	7.44	n.a.		3.49	6.18	n.a.		2.25	2.68	n.a.
212	IL-12Rbeta1	BD	553853	biotin	1:20	10min at 4°C	anti-biotin-APC	2.11	3.79	n.a.	2.04	n.a.		2.16	5.65	n.a.		n.a.	3.08	n.a.
223	LAG-3	BD	552380	PE	1:20	10min at 4°C	-	1.83	5.67	4.94	6.46	n.a.		2.47	4.62	n.a.		2.32	2.65	n.a.
229.1	Ly-9.1	BD	557363	biotin	1:20	10min at 4°C	anti-biotin-APC	2.45	4.31	n.a.	2.65	n.a.		0.98	1.33	n.a.		n.a.	2.41	n.a.
230	Prion protein, PrnP	IBL International	CM189765	pur	1:50	10min at 4°C	gamAlexa488	97.12	95.88	n.a.	88.59	95.12		33.39	13.96	45.5		n.a.	n.a.	33.32
244.2	2B4, Ly-90, Nmrk	BD	557452	biotin	1:20	10min at 4°C	anti-biotin-APC	2.64	4.12	n.a.	1.8	n.a.		1.61	1.9	n.a.		n.a.	2.36	n.a.
268	BAFFR, Bcmd	Biolegend	134103	PE	1:80	10min at 4°C	-	2.3	2.75	2.45	3.02	n.a.		2.59	4.97	n.a.		2.27	1.93	n.a.
273	B7DC, PD-L2, PDCD1L2	BD	557796	PE	1:20	10min at 4°C	-	1.23	2.57	1.8	2.09	n.a.		2.65	3.82	n.a.		1.71	1.62	n.a.
278	ICOS	Biolegend	117405	PE	1:20	10min at 4°C	-	1.82	2.82	2.28	1.36	n.a.		2.75	3.29	n.a.		1.6	1.14	n.a.
279	PD-1	Miltenyi Biotec	130-094-782	APC	1:11	10min at 4°C	-	2.59	5.35	3.29	2.42	n.a.		6.04	8	n.a.		6.02	5.79	n.a.
284/MD-2 Complex	TLR4, Ly87, Rasl2-8	BD	558294	PE	1:20	10min at 4°C	-	10.13	12.53	15.21	11.61	n.a.		20.87	21.65	n.a.		7.01	5.66	n.a.
309	FLK-1	BD	561993	APC	1:40	10min at 4°C	-	3.74	3.33	2.23	1.9	n.a.		3.1	4.95	n.a.		3.22	2.57	n.a.
CD324	E-CADHERIN	R&D Systems	FAB7481A	APC		30min at 4°C	-		30.08	13.44	10.01	n.a.			96.08	n.a.		98.57	96.46	n.a.
CD326	EPCAM	-	in-house conjugated research product	biotin	1:160	10min at 4°C	anti-biotin-APC	39.05	23.65	n.a.	50.13	n.a.		99.7	99.47	n.a.		n.a.	99.5	n.a.
CD326	EPCAM	Biolegend	118213	APC	1:80	10min at 4°C	-	20.08	41.73	19.88	12.95	n.a.		99.7	99.87	n.a.		99.74	99.76	n.a.
326	EPCAM	Biolegend	118213	APC	1:100	10min at 4°C	-	20.53	39.15	22.84	12.68	n.a.		99.64	99.43	n.a.		99.38	99.46	n.a.
339	JAGGED-1	eBioscience	544913	PE	1:20	10min at 4°C	-	3.07	5.35	4.18	6.34	n.a.		26.3	36.63	n.a.		7.09	8.75	n.a.
	A2B5	Miltenyi Biotec	130-093-582	APC	1:11	10min at 4°C	-	4.66	4.34	3.65	3.46	n.a.		6.94	5.09	n.a.		6.37	2.67	n.a.
	ACTR-IC	Santa Cruz	sc-54159	pur	1:50	10min at 4°C	dagAlexa647	5.13	7.21	n.a.	4.52	n.a.		34.34	20.19	n.a.		n.a.	29.41	n.a.
	ACTR-IIA	Santa Cruz	sc-130679	pur	1:50	10min at 4°C	garabPE	1.3	2.18	n.a.	n.a.	n.a.		1.77	2.69	n.a.		n.a.	2.29	n.a.
	BLP	abcam	ab32423	pur	1:200	10min at 4°C	garabPE	1.13	3.14	n.a.	n.a.	n.a.		2.28	4.01	n.a.		n.a.	2.46	n.a.
	CCR2	R&D Systems	FAB5538P	PE	1:10	30min at ambient temperature	-	2.95	4.08	2.48	2.97	n.a.		3.72	3.62	n.a.		2.02	1.35	n.a.
	CCR7	Biolegend/Biozol	BLD-120105	PE	1:20	10min at 4°C	-	11.02	n.a.	2.09	1.49	13.69		24.48	n.a.	2.4		n.a.	0.97	2.03
	CLEC12A	-	in-house conjugated research product	biotin	1:11	30min at ambient temperature	anti-biotin-APC	18.74	22.63	n.a.	3.92	n.a.		5.77	4.76	n.a.		n.a.	2.43	n.a.
	CLEC9a	-	in-house conjugated research product	PE	1:5	30min at ambient temperature	-	2.43	7.57	3.22	7.88	n.a.		3.81	4.85	n.a.		2.42	2.64	n.a.
	DCAR1	Miltenyi Biotec	130-095-320	APC	1:11	10min at 4°C	-	1.95	3.01	2.41	1.65	n.a.		1.82	1.41	n.a.		1.73	1.22	n.a.
	DCIR2	Miltenyi Biotec	130-095-190	APC	1:11	10min at 4°C	-	1.61	3.35	2.1	2.13	n.a.		1.52	2	n.a.		2.28	1.63	n.a.
	DDR2	Biomol	CCS-012L	pur	1:50	10min at 4°C	dagAlexa647	20.88	10.69	n.a.	7.98	n.a.		96.09	87.45	n.a.		n.a.	93.94	n.a.
	DECTIN-2	Miltenyi Biotec	130-094-481	pur	1:11	10min at 4°C	garatAlexa488	2.69	5.5	n.a.	n.a.	2.26		n.a.	n.a.	0.79		n.a.	n.a.	n.a.
	DELTA LIKE 1	Biolegend/Biozol	BLD-128308	PE	1:50	10min at 4°C	-	3.38	3	3.23	2.18	n.a.		7.98	5.4	n.a.		2.46	2.37	n.a.
	DELTA LIKE 4	Biolegend/Biozol	BLD-130808	PE	1:50	10min at 4°C	-	1.43	2.32	2.16	1.32	n.a.		3.15	3.56	n.a.		1.79	1.6	n.a.
	DO11.10 TCR	Miltenyi Biotec	130-095-311	APC	1:11	10min at 4°C	-	2.41	3.2	2.3	1.35	n.a.		5.09	6.97	n.a.		5.58	3.16	n.a.
	EPHRIN B2	R&D Systems	AF496	pur	1:10	10min at 4°C	dagAlexa647	55.87	31.16	n.a.	34.25	n.a.		62.56	32.15	n.a.		n.a.	38.29	n.a.
	F4/80	Serotec	553743	biotin	1:10	10min at 4°C	anti-biotin-APC	21.58	6.4	n.a.	5.73	n.a.		9.72	3.46	n.a.		n.a.	3.97	n.a.
	FGFR2	Abgent	AP7637a	pur	1:50	10min at 4°C	garabPE	1.62	2.13	n.a.	n.a.	n.a.		4.15	3.31	n.a.		n.a.	2.51	n.a.
	FGFR3	R&D Systems	MAB710	pur	1:40	10min at 4°C	garatAlexa488	12.38	6.45	n.a.	n.a.	2.24		n.a.	n.a.	1.99		n.a.	n.a.	n.a.
	FLT-1; VEGFR1	R&D Systems	FAB4711P	PE	1:100	30min at 4°C	-	20.12	32.27	54.93	50.04	n.a.		35.56	46.22	n.a.		50.57	57.44	n.a.
	FLT4; VEGFR3	R&D Systems	BAF743	biotin	1:10	10min at 4°C	anti-biotin-APC	28.89	21.37	n.a.	31.91	n.a.		32.28	29.5	n.a.		n.a.	28.4	n.a.
	FPRP	R&D Systems	AF4495	pur	1:20	10min at 4°C	dagAlexa647	98.73	98.1	n.a.	95.96	n.a.		99.94	99.44	n.a.		n.a.	99.61	n.a.
	FRIZZLED-2	R&D Systems	MAB1307	pur	1:50	10min at 4°C	garatAlexa488	3.86	6.37	n.a.	n.a.	6.51		n.a.	n.a.	2.63		n.a.	n.a.	n.a.
	GITR	Miltenyi Biotec	130-092-470	APC	1:11	10min at 4°C	-	4.71	12.06	49.52	32.73	n.a.		2.04	22.66	n.a.		20.63	8.83	n.a.
	GLAST	Miltenyi Biotec	130-095-814	APC	1:11	10min at 4°C	-	5.18	6.9	4.39	3.43	n.a.		8.45	7.76	n.a.		3.78	2.38	n.a.
	GR-1	Miltenyi Biotec	130-091-931	APC	1:11	10min at 4°C	-	5.68	3.78	5.93	5.75	n.a.		0.67	1.18	n.a.		1.44	1.05	n.a.
	H2Kk	Miltenyi Biotec	130-094-873	APC	1:11	10min at 4°C	-	63.03	64.86	64.49	62.97	n.a.		1.33	1.68	n.a.		21.43	24.5	n.a.
	IGFBP2	abcam	ab4244	pur	1:500	10min at 4°C	garabPE	3.42	4.04	n.a.	n.a.	n.a.		30.85	19.61	n.a.		n.a.	7.22	n.a.
	INTEGRIN beta7	Biolegend	BLD-321204	PE	1:10	10min at 4°C	-	0.51	1.58	1.51	1.75	n.a.		1.98	2.44	n.a.		1.17	1.18	n.a.
	JAGGED 2	Biolegend	131007	PE	1:40	10min at 4°C	-	1.72	2.92	2.11	2.38	n.a.		3.19	4.98	n.a.		1.95	2.66	n.a.
	KLRG1	SouthernBiotech	1807-09	PE	1:10	10min at 4°C	-	1.56	6.71	3.22	4.7	n.a.		19.16	26.33	n.a.		8	9.55	n.a.
	LRRC32	Axxora	ALX-804-867-C100	pur	1:200	10min at 4°C	gamAlexa488	52.44	55.83	n.a.	n.a.	n.a.		2.73	4.13	n.a.		n.a.	n.a.	n.a.
	Ly-51/6C3; BP-1	eBioscience	12-5995	PE	1:200	10min at 4°C	-	3.8	7.3	8.85	7.15	n.a.		2.63	4.54	n.a.		1.52	1.31	n.a.
	MHC class II	Miltenyi Biotec	130-091-806	APC	1:11	10min at 4°C	-	0.86	3.42	2.29	1.17	n.a.		0.91	1.42	n.a.		0.99	0.75	n.a.
	NCAM	abcam	ab18277-100	PE	1:10	10min at 4°C	-	1.53	n.a.	n.a.	1.59	n.a.		2.19	n.a.	n.a.		n.a.	0.88	n.a.
	NECTIN 2	Santa Cruz	sc-52708	pur	1:20	10min at 4°C	garatAlexa488	99.45	99.45	n.a.	n.a.	91.85		n.a.	n.a.	95.22		n.a.	n.a.	n.a.
	NK1.1	Miltenyi Biotec	130-095-869	APC	1:11	10min at 4°C	-	1.36	2.66	1.77	1.82	n.a.		1.7	1.99	n.a.		1.94	1.39	n.a.
	NKp46	Miltenyi Biotec	130-095-119	APC	1:11	10min at 4°C	-	2.25	7.4	12.64	6.58	n.a.		1.53	23.51	n.a.		26.01	32.81	n.a.
	NOTCH1	Biolegend/Biozol	BLD-130608	PE	1:50	10min at 4°C	-	0.73	n.a.	n.a.	1.17	n.a.		3.39	n.a.	n.a.		n.a.	1.1	n.a.
	NOTCH2	Biolegend/Biozol	BLD-130708	PE	1:50	10min at 4°C	-	2.84	n.a.	n.a.	1.69	n.a.		10.39	n.a.	n.a.		n.a.	1.16	n.a.
	PDCA1	Miltenyi Biotec	130-091-963	APC	1:11	10min at 4°C	-	60.93	65.89	63.28	71.18	n.a.		90.55	87.56	n.a.		77.36	90.38	n.a.
	PROMININ	Miltenyi Biotec	130-092-335	APC	1:11	10min at 4°C	-	8.47	27.78	11.9	18.26	n.a.		30.02	44.73	n.a.		16.09	27.69	n.a.
	PSA-NCAM	Miltenyi Biotec	130-093-273	APC	1:11	10min at 4°C	-	27.06	18.32	16.71	11.63	n.a.		7.49	4.37	n.a.		4.45	2.69	n.a.
	RAE-1	R&D Systems	FAB17582A	APC	1:10	30min at 4°C	-	98.87	98.19	94.98	90.81	n.a.		97.54	96.57	n.a.		99.17	98.59	n.a.
	SCA-1	Miltenyi Biotec	130-093-223	APC	1:11	10min at 4°C	-	99.34	97.66	93.71	92.13	n.a.		41.51	38.37	n.a.		34.67	23.78	n.a.
	SIGLEC H	Miltenyi Biotec	130-093-509	APC	1:11	10min at 4°C	-	3.69	4.57	2.46	2.28	n.a.		0.87	1.06	n.a.		0.96	0.83	n.a.
	SIGLEC-F	BD	552126	PE	1:50	10min at 4°C	-	0.7	n.a.	n.a.	1.74	n.a.		3.25	n.a.	n.a.		n.a.	1.21	n.a.
	TCR (gd)	BD	553178	PE	1:50	10min at 4°C	-	0.24	n.a.	n.a.	1.18	n.a.		2.11	n.a.	n.a.		n.a.	1.01	n.a.
	TER-119	Miltenyi Biotec	130-091-788	APC	1:11	10min at 4°C	-	2.38	2.25	0.93	1.29	n.a.		0.66	1.3	n.a.		1.37	1.05	n.a.
	TIM-3	eBioscience	12-5871-81	PE	1:33	10min at 4°C	-	2.48	n.a.	n.a.	1.59	n.a.		2.59	n.a.	n.a.		n.a.	1.11	n.a.
	TLR2	Biolegend	121803	biotin	1:50	10min at 4°C	anti-biotin-APC	64.4	59.51	n.a.	62.24	n.a.		96.96	95.65	n.a.		n.a.	92.92	n.a.
	TREM-1	R&D Systems	FAB1187P	PE	1:10	10min at 4°C	-	2.07	n.a.	n.a.	1.4	n.a.		2.97	n.a.	n.a.		n.a.	0.94	n.a.
